# Supplementary material for: Effect of Glutamic Acid and 6-benzylaminopurine on Flower Bud Biostimulation, Fruit Quality and Antioxidant Activity in Blueberry
Source: Plants (Basel). 2023 Jun 18;12(12):2363. doi: 10.3390/plants12122363 (PMC10301510; doi:10.3390/plants12122363)
Supplement: Supplementary file 1 [file plants-12-02363-s001.zip]

Archive with 1 entries (1 files):
- plants-2402089-supplementary.pdf
